# Supplementary material for: Do Elderly Patients with Atrial Fibrillation Have Comparable Ablation Outcomes Compared to Younger Ones? Evidence from Pooled Clinical Studies
Source: J Clin Med. 2022 Jul 31;11(15):4468. doi: 10.3390/jcm11154468 (PMC9369410; doi:10.3390/jcm11154468)
Supplement: Supplementary file 1 [file jcm-11-04468-s001.zip]

Archive with 1 entries (1 files):
- jcm-1790234-Supplementary.pdf
